# Supplementary material for: The Effect of Prebiotics, Alone or as Part of Synbiotics, on Cardiometabolic Parameters in Women with Polycystic Ovary Syndrome: A Systematic Review and Meta-Analysis of Randomized Controlled Trials
Source: Biomedicines. 2025 Jan 13;13(1):177. doi: 10.3390/biomedicines13010177 (PMC11760460; doi:10.3390/biomedicines13010177)
Supplement: Supplementary file 1 [file biomedicines-13-00177-s001.zip]

Archive with 33 entries (33 files):
- Figure S10_TC .jpg
- Figure S11_LDL .jpg
- Figure S12_HDL .jpg
- Figure S13_FPG .jpg
- Figure S14_insulin .jpg
- Figure S15_QUICKI  .jpg
- Figure S16_IR .jpg
- Figure S17_SBP.jpg
- Figure S18_DBP.jpg
- Figure S19_TT .jpg
- Figure S1_BW_Overall.jpg
- Figure S20_SHBG .jpg
- Figure S21_DHEAS.jpg
- Figure S22_FAI .jpg
- Figure S23_FSH.jpg
- Figure S24_LH.jpg
- Figure S2_WC_Overall.jpg
- Figure S3_HC .jpg
- Figure S4_WHR_Overall.jpg
- Figure S5_FatMass_Overall.jpg
- Figure S6_CRP.jpg
- Figure S7_TAC.jpg
- Figure S8_MDA.jpg
- Figure S9_NO.jpg
- Table S1_Search strategies.pdf
- Table S2_RoB 2 Quality assessment.pdf
- Table S3_GRADE.pdf
- Table S4_PCOS_Syn_Table_Anthropometrics.pdf
- Table S5_PCOS_Syn_If.OX.pdf
- Table S6_PCOS_Syn_Lipids.pdf
- Table S7_PCOS_Syn_Glycmic.pdf
- Table S8_PCOS_Syn_BP.pdf
- Table S9_PCOS_Syn_Hormonal levels.pdf
